# Supplementary material for: SARS-CoV-2 RdRp Inhibitors Selected from a Cell-Based SARS-CoV-2 RdRp Activity Assay System
Source: Biomedicines. 2021 Aug 11;9(8):996. doi: 10.3390/biomedicines9080996 (PMC8392292; doi:10.3390/biomedicines9080996)
Supplement: Supplementary file 1 [file biomedicines-09-00996-s001.zip]

Archive with 1 entries (1 files):
- biomedicines-1326042-supplementary.pdf
